# Supplementary material for: High-Speed, Pixel-Super-resolved Compressive Second Near-Infrared Fluorescence In Vivo Imaging
Source: Research (Wash D C). 2026 Mar 19;9:1146. doi: 10.34133/research.1146 (PMC13000113; doi:10.34133/research.1146)
Supplement: Supplementary 1 — Notes S1 to S6 Table S1 Figs. S1 to S8 Movies S1 to S3 [file research.1146.f1.zip]

Archive with 4 entries (4 files):
- aea1778_Suppl. Movie_seq1_v1.mp4
- aea1778_Suppl. Movie_seq2_v1.mp4
- aea1778_Suppl. Movie_seq3_v1.mp4
- NIR-II COFI_0116_SI anonymous DQr.docx
